# Supplementary material for: Dried fruit pomace inclusion in poultry diet: growth performance, intestinal morphology and physiology
Source: J Anim Sci Biotechnol. 2020 Jun 19;11:63. doi: 10.1186/s40104-020-00464-z (PMC7304194; doi:10.1186/s40104-020-00464-z)
Supplement: Supplementary file 4 — Additional file 4. Raw data of phyla detected in broiler chickens fed experimental diets. [file 40104_2020_464_MOESM4_ESM.xlsx]

## Sheet: Phyla
					Additional file 4
OTU ID	code	time	treatment	t2	name	t3	Actinobacteria	Bacteroidetes	Firmicutes	Proteobacteria	Tenericutes	Firmicutes_Bacteroidetes
P13	P13	T_35	C_LL	C	P13	LL	0.146875	0.025919	99.7106	0.112316	0.00431984	3847
P14	P14	T_35	C_LL	C	P14	LL	0.27647	0.0475183	99.5421	0.129595	0.00431984	2094.82
P15	P15	T_35	C_LL	C	P15	LL	2.42775	0.250551	96.5614	0.302389	0.453583	385.397
P16	P16	T_35	C_LL	C	P16	LL	0.781891	0.0863968	98.8941	0.211672	0.025919	1144.65
P17	P17	T_35	C_LL	C	P17	LL	0.626377	0.0518381	97.2526	2.0476	0.0172794	1876.08
P18	P18	T_35	C_LL	C	P18	LL	0.53134	0.0777571	97.0668	2.28088	0.0431984	1248.33
P31	P31	T_35	C_HL	C	P31	HL	0.760292	0.228952	93.9393	5.02829	0.0431984	410.302
P32	P32	T_35	C_HL	C	P32	HL	2.2636	2.91157	92.4144	2.2852	0.125275	31.7404
P33	P33	T_35	C_HL	C	P33	HL	14.7307	0.345587	82.8977	0.53998	1.46443	239.875
P34	P34	T_35	C_HL	C	P34	HL	7.67204	0.466543	89.8052	1.08428	0.971964	192.491
P35	P35	T_35	C_HL	C	P35	HL	5.48188	0.215992	93.5721	0.453583	0.27647	433.22
P36	P36	T_35	C_HL	C	P36	HL	3.93106	0.492462	94.4231	0.53566	0.617737	191.737
P49	P49	T_35	A_LL	A	P49	LL	0.509741	0.025919	95.2655	4.17297	0.0172794	3675.5
P50	P50	T_35	A_LL	A	P50	LL	8.66992	0.0388786	86.872	4.40192	0.0172794	2234.44
P51	P51	T_35	A_LL	A	P51	LL	0.0691175	0.0172794	99.879	0.0302389	0.00431984	5780.25
P52	P52	T_35	A_LL	A	P52	LL	0.868288	0.103676	98.4881	0.53134	0.00863968	949.958
P53	P53	T_35	A_LL	A	P53	LL	4.43216	0.025919	94.57	0.971964	0	3648.67
P54	P54	T_35	A_LL	A	P54	LL	2.10808	0.0777571	97.7018	0.0863968	0.025919	1256.5
P67	P67	T_35	A_HL	A	P67	HL	1.04972	0.0215992	98.6004	0.311029	0.0172794	4565
P68	P68	T_35	A_HL	A	P68	HL	1.04972	0.0604778	98.6306	0.203033	0.0561579	1630.86
P69	P69	T_35	A_HL	A	P69	HL	4.25504	0.622057	94.5181	0.479502	0.125275	151.944
P70	P70	T_35	A_HL	A	P70	HL	0.656616	0.0734373	99.0712	0.164154	0.0345587	1349.06
P71	P71	T_35	A_HL	A	P71	HL	4.19025	0.617737	94.6736	0.315348	0.203033	153.259
P72	P72	T_35	A_HL	A	P72	HL	3.26148	2.59622	91.4856	2.25928	0.397425	35.2379
P85	P85	T_35	B_LL	B	P85	LL	0.470863	1e-05	99.5032	0.025919	0	9.95032e+06
P86	P86	T_35	B_LL	B	P86	LL	0.794851	0.410385	98.4881	0.168474	0.133915	239.989
P87	P87	T_35	B_LL	B	P87	LL	0.863968	0.0863968	98.8423	0.112316	0.0950365	1144.05
P88	P88	T_35	B_LL	B	P88	LL	0.27215	0.0172794	99.5075	0.185753	0.0172794	5758.75
P89	P89	T_35	B_LL	B	P89	LL	5.08877	0.557259	94.1509	0.0561579	0.146875	168.953
P90	P90	T_35	B_LL	B	P90	LL	0.220312	1e-05	99.6674	0.103676	0.00863968	9.96674e+06
P103	P103	T_35	B_HL	B	P103	HL	0.989244	0.0907167	98.0042	0.911486	0.00431984	1080.33
P104	P104	T_35	B_HL	B	P104	HL	0.311029	0.00431984	99.6199	0.0604778	0.00431984	23061
P105	P105	T_35	B_HL	B	P105	HL	0.656616	0.159834	98.8077	0.26351	0.112316	618.189
P106	P106	T_35	B_HL	B	P106	HL	0.80781	0.0345587	98.9676	0.133915	0.0561579	2863.75
P107	P107	T_35	B_HL	B	P107	HL	3.309	0.0518381	96.1683	0.457903	0.0129595	1855.17
P108	P108	T_35	B_HL	B	P108	HL	0.488142	0.0604778	98.8336	0.609098	0.00863968	1634.21
P121	P121	T_35	S_LL	S	P121	LL	4.10385	0.0431984	95.7147	0.0907167	0.0475183	2215.7
P122	P122	T_35	S_LL	S	P122	LL	0.0734373	1e-05	99.5335	0.393106	0	9.95335e+06
P123	P123	T_35	S_LL	S	P123	LL	3.54659	0.915806	93.0537	2.23336	0.250551	101.608
P124	P124	T_35	S_LL	S	P124	LL	12.6831	0.246231	86.3968	0.53566	0.138235	350.877
P125	P125	T_35	S_LL	S	P125	LL	12.0394	0.375826	87.0318	0.025919	0.527021	231.575
P126	P126	T_35	S_LL	S	P126	LL	11.8234	0.401745	86.9411	0.397425	0.436304	216.409
P139	P139	T_35	S_HL	S	P139	HL	0.103676	0.0345587	68.4522	31.4096	0	1980.75
P140	P140	T_35	S_HL	S	P140	HL	14.8991	1.24843	83.1051	0.190073	0.557259	66.5675
P141	P141	T_35	S_HL	S	P141	HL	6.88151	0.25919	90.5482	2.1556	0.155514	349.35
P142	P142	T_35	S_HL	S	P142	HL	0.522701	0.00431984	99.162	0.306709	0.00431984	22955
P143	P143	T_35	S_HL	S	P143	HL	6.28537	1.22252	91.6238	0.80349	0.0604778	74.947
P144	P144	T_35	S_HL	S	P144	HL	0.328308	0.0734373	64.5298	35.0685	0	878.706
