# Supplementary material for: Dried fruit pomace inclusion in poultry diet: growth performance, intestinal morphology and physiology
Source: J Anim Sci Biotechnol. 2020 Jun 19;11:63. doi: 10.1186/s40104-020-00464-z (PMC7304194; doi:10.1186/s40104-020-00464-z)
Supplement: Supplementary file 5 — Additional file 5. Raw data of genera detected in broiler chickens fed experimental diets. [file 40104_2020_464_MOESM5_ESM.xlsx]

## Sheet: Genera
								Additional file 5
OTU	time	treatment	Acinetobacter	Aerococcus	Bifidobacterium	Blautia	Candidatus	Clostridiaceae	Clostridiales	Clostridium	Coprobacillus	Coprococcus	Dorea	Enterobacteriaceae	Enterococcaceae	Enterococcus	Erwinia	Erysipelotrichaceae	Faecalibacterium	L-Ruminococcus	Lachnospiraceae	Lactobacillus	Oscillospira	Pediococcus	Peptostreptococcaceae	Rikenellaceae	Ruminococcaceae	Ruminococcus	Streptococcaceae	Streptococcus	Weissella
P13	T_35	C_LL	0.00431984	0.00431984	0.138235	0.138235	0.181433	0	0.0431984	0.211672	0	0.0302389	0.0302389	0.0950365	0.764612	0.203033	0.00431984	0.00863968	0.375826	0.224632	0.0993563	93.2697	0.00431984	0	0.0172794	0.00863968	0.220312	0.00863968	0.0604778	3.67618	0.0215992
P14	T_35	C_LL	0.00431984	0.025919	0.211672	0.155514	1.16204	0.0734373	0.26351	1.72362	0.0431984	0.146875	0.0561579	0.107996	0.025919	0.0691175	0	0.0129595	0.609098	0.53134	0.27647	74.7073	0.0302389	0.00863968	2.7863	0.0129595	0.894207	0.0561579	0.159834	15.3441	0.116636
P15	T_35	C_LL	0.0215992	0.025919	2.28952	0.492462	0.0863968	0.00431984	2.05624	0.138235	0.0691175	0.25919	0.293749	0.082077	0.0302389	0.0172794	0	0.120956	4.69135	1.5249	1.42555	80.1762	0.734373	0.00863968	0.025919	0.129595	2.19448	0.496782	0	0.928766	0.168474
P16	T_35	C_LL	0	0.00863968	0.725733	0.246231	0.842369	0.082077	0.440624	0.315348	0.0518381	0.228952	0.220312	0.172794	0.00863968	0.0431984	0.00431984	0.0475183	3.65891	1.39099	1.24411	87.8483	0.107996	0.00431984	0.80349	0.0561579	0.336948	0.138235	0.00863968	0.656616	0
P17	T_35	C_LL	0	0	0.565899	0.138235	0.00431984	0	0.311029	0.829409	0.0215992	0.0950365	0.0734373	2.01737	0.159834	0.0561579	0.025919	0.0388786	0.868288	0.509741	0.496782	83.4248	0.0863968	0.00431984	0.0172794	0.0431984	0.28079	0.0734373	0.0691175	9.53821	0
P18	T_35	C_LL	0.00863968	0	0.483822	0.0907167	0.142555	0.025919	0.168474	0.315348	0	0.0172794	0.025919	2.18152	0.0518381	0.0345587	0.0129595	0.0215992	0.427664	0.207352	0.198713	89.2047	0.0345587	0	0.712774	0.00431984	0.345587	0.0302389	0.164154	4.74751	0.0172794
P31	T_35	C_HL	0	0	0.639336	0.28079	0.250551	0.125275	0.479502	2.71286	0	0.107996	0.138235	4.89006	0.0215992	0.0129595	0.107996	0.0604778	1.84889	1.01948	0.652296	70.6812	0.0950365	0.0129595	1.27003	0.0345587	0.384466	0.0993563	0.28079	13.0416	0.0129595
P32	T_35	C_HL	0.00431984	0.0388786	1.93961	2.16856	0.112316	0	9.76284	0.215992	0.639336	0.915806	1.39099	2.12968	0.116636	0.0561579	0.0950365	0.760292	11.2445	10.3633	7.29621	32.3124	0.80781	0	0.103676	1.49898	8.11266	2.85973	0.0129595	1.48603	0.0993563
P33	T_35	C_HL	0.0129595	0.00431984	13.9272	2.53143	0.0431984	0.00863968	4.00881	0.185753	0.617737	1.51626	1.24843	0.414705	0.133915	0.0604778	0.0129595	0.483822	10.467	10.0393	6.41928	33.846	0.53134	0.00431984	0.302389	0.250551	4.46672	1.72362	0.0129595	2.68694	0.0345587
P34	T_35	C_HL	0.0129595	0.0345587	6.95062	2.1988	0.203033	0.0993563	5.19677	1.29163	0.289429	1.74954	1.01948	0.941725	0.159834	0.198713	0.0518381	0.509741	10.9465	8.63968	4.82094	36.6409	0.855329	0	0.375826	0.423344	8.91615	1.13612	0.0561579	3.06277	0.0172794
P35	T_35	C_HL	0.00863968	0.146875	4.98078	1.66746	0.0863968	0.00431984	4.86414	0.341267	0.341267	1.19228	1.6329	0.384466	0.129595	0.0950365	0.0129595	0.730053	3.97857	5.9657	5.06717	46.8141	0.609098	0.00431984	0.00431984	0.203033	13.236	0.80349	0.0907167	4.4408	0.125275
P36	T_35	C_HL	0.0388786	0.0388786	3.52931	4.11681	0.0215992	0	5.5078	0.146875	0.241911	0.565899	1.24411	0.427664	0.0691175	0.0215992	0.0129595	0.591818	2.45799	8.76496	4.06929	56.1536	2.10376	0	0.0172794	0.436304	4.09953	2.0908	0.0129595	0.885567	0.0734373
P49	T_35	A_LL	0.0561579	0.0691175	0.341267	0.155514	0.164154	0.00863968	0.133915	1.80137	0.0129595	0.0691175	0.0604778	3.90514	0.0907167	0.0863968	0.138235	0.00431984	0.410385	0.414705	0.198713	87.3731	0.0518381	0.00431984	0.0215992	0.0172794	0.151194	0.0561579	0.025919	3.18804	0.146875
P50	T_35	A_LL	0.00431984	0.0518381	8.29409	0.570219	0.220312	0.0345587	0.924446	5.71947	0.0734373	0.367186	0.449263	4.34144	0.0777571	0.0950365	0.0345587	0.0993563	3.04549	2.71286	1.43851	59.3935	0.207352	0	0.0561579	0.0302389	1.59402	0.423344	0.0561579	8.12994	0.349907
P51	T_35	A_LL	0.00431984	0	0.0561579	0.0215992	0.116636	0.00431984	0.0129595	0.0215992	0	0.00431984	0.0172794	0.0129595	0.00863968	0.0172794	0	0	0.0388786	0.0475183	0.0475183	98.7559	0	0.00863968	0.0431984	0	0.025919	0	0.0129595	0.617737	0.0129595
P52	T_35	A_LL	0.133915	0.0172794	0.760292	0.190073	0.27215	0.0215992	0.423344	9.46909	0.0215992	0.0647976	0.0907167	0.246231	0.0172794	0.0302389	0.00431984	0.0777571	1.1534	0.635017	0.55294	52.9353	0.306709	0	0.142555	0.0518381	0.838049	0.103676	0.151194	30.6666	0.0215992
P53	T_35	A_LL	0.0691175	0.453583	2.28952	1.68474	0.203033	0.0345587	1.05404	2.63078	0.220312	0.522701	0.453583	0.855329	0.777571	0.462223	0	0.578859	10.6268	9.96155	5.35228	39.6475	0.427664	0.00863968	0.989244	0.0172794	4.70431	0.630697	0.103676	10.0739	0.380146
P54	T_35	A_LL	0.00431984	0.0129595	1.94825	0.557259	0.0302389	0.00863968	1.04108	4.03905	0.133915	0.388786	0.401745	0.0734373	0.00863968	0.0302389	0	0.237591	4.48831	3.06277	2.84246	71.1435	0.315348	0.00431984	0.112316	0.0734373	1.16204	0.457903	0.0647976	6.72599	0.0215992
P67	T_35	A_HL	0.025919	0.00863968	0.846689	0.496782	1.10156	0.107996	1.33051	2.22472	0.0475183	0.224632	0.336948	0.215992	0.0302389	0.155514	0.025919	0.082077	7.53812	2.57031	1.87481	70.6812	0.129595	0	0.215992	0.0129595	0.984924	0.224632	0.116636	6.75623	0.215992
P68	T_35	A_HL	0.0172794	0.00863968	0.950365	0.207352	0.660936	0.0907167	0.501102	4.93758	0.0388786	0.0734373	0.142555	0.164154	0.133915	0.120956	0.00431984	0.0302389	1.22252	1.00652	0.457903	78.228	0.0691175	0.00863968	0.505421	0.0215992	0.27215	0.103676	0.28079	9.1883	0.0215992
P69	T_35	A_HL	0.116636	0.293749	2.66102	1.07132	0.622057	0.0604778	2.98069	2.6135	0.107996	0.799171	1.44715	0.315348	0.457903	0.0345587	0.00863968	0.311029	6.26377	7.23573	3.61571	60.7197	0.367186	0	0.336948	0.54862	2.77334	0.557259	0.0215992	1.067	0.0129595
P70	T_35	A_HL	0.0215992	0.00863968	0.609098	0.26783	0.0129595	0.00431984	0.367186	0.855329	0.00863968	0.107996	0.103676	0.116636	0.0345587	0.00431984	0	0.00863968	1.60698	0.578859	0.522701	93.4036	0.0950365	0.0215992	0.0302389	0.0518381	0.427664	0.0691175	0.00431984	0.26783	0.0215992
P71	T_35	A_HL	0	0	3.7669	0.751652	0.302389	0.0431984	1.15772	2.54007	0.0734373	0.27215	0.522701	0.228952	0.103676	0.0863968	0.00431984	0.146875	3.03253	3.19236	1.96121	75.5972	0.125275	0.0129595	0.0691175	0.107996	0.833729	0.241911	0.103676	2.97637	0.0388786
P72	T_35	A_HL	0.323988	0.380146	2.7431	0.656616	0.159834	0.0129595	7.85347	0.941725	0.660936	0.928766	0.686855	1.5681	0.0647976	0.107996	0.107996	0.453583	17.6206	2.98069	6.73031	33.4226	3.44291	0.0388786	0.0388786	2.34999	7.5122	1.57242	0.0561579	1.29595	0.699814
P85	T_35	B_LL	0	0	0.440624	0.0993563	0	0.00431984	0.0647976	0.0691175	0.0431984	0.082077	0.082077	0.0215992	0.0302389	0.0388786	0	0.0172794	0.306709	0.410385	0.367186	97.5204	0.0129595	0.0172794	0.0475183	0	0.155514	0.0475183	0	0.0431984	0.00431984
P86	T_35	B_LL	0.00431984	0.0129595	0.587498	2.134	0.0431984	0.00863968	5.4646	0.371506	0.237591	1.7409	1.23547	0.142555	0.112316	0.112316	0.00431984	0.5443	14.2555	9.78876	8.20338	39.7253	1.96121	0.00431984	0.00863968	0.289429	6.34153	1.97849	0.0172794	2.6567	0.0777571
P87	T_35	B_LL	0	0.00431984	0.708454	1.81433	0.53134	0.0691175	2.2636	9.63325	0.120956	0.704134	0.971964	0.103676	0.0604778	0.0734373	0.00431984	0.380146	5.23997	7.86643	6.26377	50.2873	0.570219	0.00431984	0.133915	0.0604778	2.78198	1.0238	0.0388786	7.1839	0.0604778
P88	T_35	B_LL	0	0.00431984	0.250551	0.0561579	0	0.00863968	0.155514	3.29604	0.0345587	0.125275	0.0691175	0.185753	0.851009	0.082077	0	0.0734373	0.367186	0.323988	0.457903	89.0881	0.0993563	0	0.0561579	0.0129595	0.358547	0.0604778	0.0345587	3.66323	0.0215992
P89	T_35	B_LL	0	0	4.74751	1.77545	0.00863968	0.0604778	6.5748	0.427664	0.384466	3.23556	1.34347	0.0345587	0.0129595	0.0129595	0.00431984	0.146875	16.6141	11.3698	7.24869	30.4376	1.57242	0	0.293749	0.527021	7.48628	1.87049	0.0475183	1.65882	0
P90	T_35	B_LL	0.00863968	0.00431984	0.129595	0.168474	0.652296	0.0431984	0.164154	7.63748	0.0172794	0.0734373	0.0647976	0.082077	0.963325	0.107996	0.00431984	0.0431984	0.492462	0.678215	0.488142	72.0593	0.0215992	0	0.699814	0	0.116636	0.0734373	0.142555	14.5363	0.0475183
P103	T_35	B_HL	0.0129595	0.00431984	0.851009	0.28079	0.177113	0.00863968	0.622057	1.14908	0.0431984	0.112316	0.168474	0.859648	0.00431984	0.0129595	0.00431984	0.0431984	4.28096	1.32619	1.27003	85.386	0.146875	0	0.0172794	0.0863968	0.54862	0.164154	0.0302389	1.85753	0.00431984
P104	T_35	B_HL	0	0	0.25919	0.0863968	0.103676	0	0.0691175	0.207352	0	0.0647976	0.0561579	0.0561579	0	0.0172794	0	0.0172794	0.237591	0.116636	0.26783	97.4383	0.00431984	0.025919	0.00431984	0.00431984	0.0604778	0.0129595	0.00863968	0.635017	0.0172794
P105	T_35	B_HL	0	0.00863968	0.522701	0.453583	0.0863968	0.0129595	0.80349	0.80349	0.082077	0.224632	0.293749	0.190073	0.155514	0.0734373	0.00863968	0.0604778	2.32839	2.05192	1.08428	62.007	0.0993563	0	0.0172794	0.0734373	0.358547	0.0907167	0.112316	26.9601	0.0475183
P106	T_35	B_HL	0.0345587	0.00863968	0.730053	0.159834	0.025919	0.00863968	0.302389	0.254871	0.00863968	0.0907167	0.082077	0.0518381	0.0129595	0.0388786	0	0.025919	0.829409	0.54862	0.457903	95.3778	0.0475183	0.0215992	0.112316	0.0345587	0.181433	0.0475183	0	0.168474	0.00431984
P107	T_35	B_HL	0.0129595	0	2.98933	0.790531	0.116636	0.0950365	1.12316	7.05862	0.0475183	0.501102	0.319668	0.388786	0.0561579	0.0431984	0.0129595	0.025919	1.22252	2.50119	1.59402	63.7825	0.129595	0.00431984	0.168474	0.0345587	0.764612	0.358547	0.26783	14.4239	0
P108	T_35	B_HL	0.00863968	0.00431984	0.375826	0.120956	0.00863968	0.0302389	0.384466	3.49043	0.0172794	0.120956	0.116636	0.583179	0.28079	0.358547	0.0129595	0.0129595	1.17068	0.786211	0.466543	90.3624	0.0777571	0.0302389	0.0475183	0.025919	0.220312	0.0475183	0.125275	0.233271	0.0345587
P121	T_35	S_LL	0.00431984	0.00863968	3.62003	0.354227	0.0907167	0.0518381	0.466543	5.90954	0.0215992	0.0561579	0.0950365	0.0475183	0.172794	0.0431984	0.00431984	0.0561579	1.65018	0.937406	0.509741	83.7488	0.0561579	0	0.146875	0.0388786	0.28511	0.142555	0.00431984	0.427664	0.0172794
P122	T_35	S_LL	0	0.00431984	0.0388786	0	0.0345587	0	0.00863968	0.0172794	0	0.00431984	0	0.0172794	0.00863968	0.0172794	0	0.00431984	0.0345587	0.0172794	0.0172794	96.8638	0.00431984	0.246231	0.00431984	0	0.00863968	0	0.00431984	2.05624	0.00863968
P123	T_35	S_LL	0.00431984	0	3.2874	2.87701	0.0172794	0.00431984	3.11461	0.842369	0.341267	0.453583	1.34779	2.18152	0.0345587	0.0475183	0.025919	0.466543	5.48188	3.19668	6.12985	60.184	0.652296	0.0215992	0.00863968	0.911486	2.18584	0.959005	0.0215992	3.99153	0.00431984
P124	T_35	S_LL	0.0734373	0.0647976	12.0826	2.68694	0.0647976	0.0388786	3.31764	5.15357	0.116636	1.14908	1.33483	0.211672	0.0647976	0.133915	0	0.129595	15.5298	8.85135	7.0975	28.5585	0.419025	0.00863968	0.0907167	0.138235	4.26368	5.21405	0	1.1318	0.159834
P125	T_35	S_LL	0.00431984	0.00863968	11.6074	2.22472	0.695494	0.116636	2.57463	14.2382	0.151194	0.863968	1.10156	0.0129595	0.362867	0.565899	0.00431984	0.246231	12.2252	7.39989	4.49695	26.9299	0.626377	0	0.116636	0.367186	3.37812	1.95689	0.0215992	5.81883	0.0388786
P126	T_35	S_LL	0.00431984	0.0777571	11.1797	3.54227	0.0129595	0.00863968	5.40412	0.345587	0.604778	2.90293	1.70202	0.371506	0.0302389	0.0647976	0.00431984	0.686855	5.94842	7.67636	9.24878	35.4184	1.59834	0.00431984	0.0129595	0.345587	6.58344	1.93097	0.025919	1.24411	0.254871
P139	T_35	S_HL	0.0431984	0.00431984	0.00863968	0.0215992	0	0.26351	0.025919	26.3208	0.0647976	0.00863968	0.00431984	30.7443	6.72167	1.17068	0.224632	1.0454	0	0.354227	0.0604778	7.90099	0.00431984	0.0518381	0.233271	0.00431984	0.155514	0	0.475183	22.7526	0.0777571
P140	T_35	S_HL	0	0	13.9056	1.18364	0.0950365	0	8.55761	0.600458	0.81645	1.33483	1.7193	0.151194	0.0302389	0.00431984	0.0172794	0.220312	16.6357	3.50339	9.05871	22.4329	2.32407	0	0.0215992	0.976284	7.61588	3.45587	0.0388786	1.74522	0.00431984
P141	T_35	S_HL	0.0647976	0.00431984	6.11258	1.04972	0.146875	0.00863968	1.44715	0.250551	0.0863968	0.933086	1.05404	1.96553	0.0172794	0.00863968	0.0734373	0.289429	3.42131	2.1124	1.98713	71.5538	0.159834	0.025919	0.025919	0.233271	1.04108	0.237591	0.146875	3.85762	0.0302389
P142	T_35	S_HL	0.0129595	0.168474	0.453583	0.0561579	0.332628	0	0.082077	1.93097	0	0.0129595	0.0345587	0.25919	0.0388786	0.172794	0.00431984	0.00431984	0.349907	0.181433	0.146875	71.4804	0.00863968	0.00431984	0.0475183	0	0.0475183	0.0345587	0.319668	23.1673	0.0993563
P143	T_35	S_HL	0.26351	0.0993563	5.77995	0.924446	1.68474	0.306709	3.88354	23.4913	0.254871	1.32187	0.527021	0.423344	0.0345587	0.0950365	0.025919	0.492462	10.3115	4.64815	2.96341	31.699	0.380146	0.00863968	0.26783	1.13612	1.81433	0.81645	0.0388786	3.41267	0.26351
P144	T_35	S_HL	0	0	0.0431984	1.17068	0	0.306709	0.120956	8.2293	0.250551	0.0777571	0.00431984	34.1872	9.95723	7.61156	0.635017	0.488142	3.02389	1.47739	0.380146	28.6535	0.0172794	1.23547	0.0734373	0	0.190073	0	0.0129595	0.0863968	0.384466
